# Supplementary material for: Epigenetic Modulation of Inflammatory Pathways in Myometrial Stem Cells and Risk of Uterine Fibroids
Source: Int J Mol Sci. 2023 Jul 19;24(14):11641. doi: 10.3390/ijms241411641 (PMC10380326; doi:10.3390/ijms241411641)
Supplement: Supplementary file 1 [file ijms-24-11641-s001.zip]

Archive with 1 entries (1 files):
- ijms-2485213-supplementary.pptx
